# Supplementary material for: Comparative genomic analyses identify common molecular pathways modulated upon exposure to low doses of arsenic and cadmium
Source: BMC Genomics. 2011 Apr 1;12:173. doi: 10.1186/1471-2164-12-173 (PMC3082247; doi:10.1186/1471-2164-12-173)
Supplement: Additional file 1 — Arsenic-modulated genes. Additional File 1 lists all 74 probesets (62 genes) that showed significantly altered transcript levels resulting from arsenic exposure (0.1 μM for 24 hours). Corresponding gene symbols, reference sequences IDs, and fold changes are included. [file 1471-2164-12-173-S1.XLSX]

## Sheet: Table1_AsProbeSets
Additional File 1: Arsenic modulated genes
ProbeSet ID	Gene Symbol	Gene	RefSeq	Fold-Change	ANOVA p-value	False Discovery Rate (BH)
7903079	DR1	yes	NM_001938	1.09606	0.00123364	0.355644
7903391		no	---	-1.11814	0.00775014	0.00254917
7906797	FCRLB	yes	NM_001002901	-1.07512	0.00754803	0.00254917
7913705	CNR2	yes	NM_001841	-1.26102	0.00856696	0.00254917
7916262	C1orf123	yes	BC010908	1.06255	0.0055017	0.355644
7930008	NOLC1	yes	NM_004741	1.0824	0.00327892	0.355644
7947423		no	---	1.28527	0.00112808	0.355644
7950235	STARD10	yes	NM_006645	1.19451	0.00436826	0.355644
7953564	C12orf57	yes	NM_138425	1.0613	0.00692014	0.355644
7955908	NCKAP1L	yes	NM_005337	1.04843	0.00481302	0.355644
7958600	ANKRD13A	yes	NM_033121	-1.07002	0.00103081	0.00254917
7963421	KRT6A	yes	NM_005554	1.18274	0.00545739	0.355644
7977296	MGC23270	yes	NR_024396	1.14101	0.0031475	0.355644
7977782	OR6J1	yes	ENST00000312039	1.01907	0.00372234	0.355644
7979725	PIGH	yes	NM_004569	1.09958	0.00357089	0.355644
7981724		no	---	1.09242	0.00181176	0.355644
7983143	STARD9	yes	ENST00000300167	-1.36059	0.00422016	0.00254917
7983648		no	---	-1.20478	0.00397377	0.00254917
7990555	NRG4	yes	NM_138573	-1.31414	0.000568876	0.00254917
7990873	MEX3B	yes	NM_032246	-1.09907	0.0016806	0.00254917
7991777	LOC100129478	yes	XM_001723250	1.16486	0.00197229	0.355644
7992347	MAPK8IP3	yes	NM_015133	-1.08662	0.00751334	0.00254917
7992756		no	---	1.49307	0.00478456	0.355644
7993458	C16orf45	yes	BC008967	-1.17961	0.00340099	0.00254917
7999304	FAM86A	yes	NM_201400	1.14025	0.00227794	0.355644
8013035	ZNF624	yes	NM_020787	-1.06826	0.00724444	0.00254917
8017098		no	---	1.3251	0.00940807	0.355644
8021653	SERPINB8	yes	NM_002640	1.0767	5.79897e-05	0.355644
8022428	POTEB	yes	NM_207355	-1.17951	0.00767048	0.00254917
8026440	RPL23A	yes	NM_000984	1.04107	0.00555061	0.355644
8043100	TMSB10	yes	NM_021103	1.05888	0.00571449	0.355644
8044574	IL1RN	yes	NM_173842	-1.10876	0.00641383	0.00254917
8050236		no	---	-1.18302	0.00255651	0.00254917
8050441		no	---	-1.21309	0.0062216	0.00254917
8051637	DHX57	yes	NM_198963	-1.23447	0.00853077	0.00254917
8060086	MYEOV2	yes	AF487338	1.19376	0.00045738	0.355644
8061272	C20orf26	yes	BC028708	1.09726	0.00295353	0.355644
8062293	DLGAP4	yes	NM_014902	1.14281	0.00563495	0.355644
8062492	KIAA1219	yes	NM_020336	1.04153	0.00322115	0.355644
8062569		no	---	-1.12206	0.00137939	0.00254917
8067818	NPBWR2	yes	NM_005286	-1.14501	0.00116471	0.00254917
8071717	RGL4	yes	NM_153615	1.13424	0.0088828	0.355644
8073875	TRMU	yes	NM_018006	1.22901	0.00583674	0.355644
8080306	PHF7	yes	NM_016483	1.23521	0.00400165	0.355644
8081362	CEP97	yes	NM_024548	1.16337	0.000399411	0.355644
8084880	HES1	yes	NM_005524	1.11762	0.00908229	0.355644
8086372	ULK4	yes	NM_017886	-1.08121	0.00686088	0.00254917
8090314	ALDH1L1	yes	NM_012190	1.10914	0.00164635	0.355644
8094974	OCIAD1	yes	NM_001079839	1.14573	0.00974175	0.355644
8095566	MOBKL1A	yes	NM_173468	1.15144	0.00581151	0.355644
8101043	G3BP2	yes	NM_203505	1.04279	0.00185676	0.355644
8103951	ACSL1	yes	NM_001995	1.08412	0.0087668	0.355644
8123148	MRPL18	yes	NM_014161	1.05472	0.00756109	0.355644
8128133	LYRM2	yes	NM_020466	1.1288	0.00629751	0.355644
8130142	LRP11	yes	NM_032832	-1.23534	0.00944039	0.00254917
8131860	C7orf30	yes	BC012331	-1.08255	0.00573379	0.00254917
8135865	FSCN3	yes	NM_020369	-1.23882	0.00581992	0.00254917
8138686	KIAA0087	yes	BC128257	-1.15999	0.00434029	0.00254917
8139921	CALN1	yes	NM_001017440	-1.05333	0.00384128	0.00254917
8144267	CLN8	yes	NM_018941	1.19431	0.00265829	0.355644
8145083		no	---	-1.14	0.00893664	0.00254917
8153201	EIF2C2	yes	NM_012154	1.04425	0.00200586	0.355644
8154962	DNAJB5	yes	NM_001135004	1.0416	0.00799498	0.355644
8158686	FUBP3	yes	NM_003934	1.07234	0.00442673	0.355644
8160953	PIGO	yes	NM_032634	1.1263	0.000365823	0.355644
8169617	PGRMC1	yes	NM_006667	1.13478	0.00833165	0.355644
8170300		no	---	-1.10236	0.00167341	0.00254917
8171876	METTL1	yes	NM_023033	1.46345	0.00578277	0.355644
8171890		no	---	-1.13111	0.00913125	0.00254917
8172110	CXorf38	yes	BC025334	1.16566	0.00147726	0.355644
8175537	CXorf18	yes	AK093505	-1.04708	0.00407029	0.00254917
8176098	UBL4A	yes	NM_014235	1.12866	0.00499508	0.355644
8176253	LOC401622	yes	AK098235	1.4242	0.00775241	0.355644
8178586	LY6G6C	yes	NM_025261	-1.23145	0.00910273	0.00254917
