# Supplementary material for: Comparative genomic analyses identify common molecular pathways modulated upon exposure to low doses of arsenic and cadmium
Source: BMC Genomics. 2011 Apr 1;12:173. doi: 10.1186/1471-2164-12-173 (PMC3082247; doi:10.1186/1471-2164-12-173)
Supplement: Additional file 2 — Cadmium-modulated genes. Additional File 2 lists all 135 probesets (105 genes) that showed significantly altered transcript levels resulting from cadmium exposure (0.1 μM for 24 hours). Corresponding gene symbols, reference sequences, and fold changes are included. [file 1471-2164-12-173-S2.XLSX]

## Sheet: Table2_CdProbeSets
Additional File 2: Cadmium modulated genes
ProbeSet ID	Gene Symbol	Gene	RefSeq	Fold-Change	ANOVA p-value	False Discovery Rate (BH)
7899167	LIN28	yes	NM_024674	1.39491	0.000781543	0.355644
7899448	MED18	yes	NM_017638	-1.08242	0.00504715	0.00189951
7899627	TINAGL1	yes	NM_022164	-1.03257	0.000304448	0.00189951
7901662	TTC4	yes	NM_004623	-1.04324	0.00114096	0.00189951
7901748	FGGY	yes	NM_001113411	-1.20878	0.00152774	0.00189951
7902203		no	---	-1.42473	0.00591991	0.00189951
7902227	GADD45A	yes	NM_001924	1.0912	0.00461074	0.355644
7905490	LCE3C	yes	NM_178434	-1.33993	0.00581834	0.00189951
7916393	CYB5RL	yes	NM_001031672	-1.24298	0.00618235	0.00189951
7918694	BCL2L15	yes	NM_001010922	1.10799	0.00943532	0.355644
7920228	PGLYRP4	yes	NM_020393	1.11639	0.00871305	0.355644
7920285	S100A2	yes	NM_005978	-1.15522	0.00576207	0.00189951
7920971	C1orf85	yes	NM_144580	-1.06266	0.00909768	0.00189951
7921031		no	---	1.15825	0.00292389	0.355644
7922707	RNASEL	yes	NM_021133	-1.13015	0.00337508	0.00189951
7924203	LOC643330	yes	XM_001714869	-1.12625	0.00717391	0.00189951
7925718	OR2B11	yes	NM_001004492	-1.14064	0.00189492	0.00189951
7926297		no	---	-1.53546	0.00307712	0.00189951
7927167		no	---	-1.24211	0.00304303	0.00189951
7928551	RPS24	yes	NM_033022	1.0537	0.00445612	0.355644
7931226	ZRANB1	yes	NM_017580	1.03083	0.00478685	0.355644
7934255	CBARA1	yes	NM_006077	1.15568	0.00800842	0.355644
7934271	PLA2G12B	yes	NM_032562	1.16191	0.00155235	0.355644
7935116	RBP4	yes	NM_006744	-1.27261	0.00973018	0.00189951
7936439	AFAP1L2	yes	NM_001001936	-1.34818	0.000147594	0.00189951
7937508	CD151	yes	NM_004357	-1.04593	0.00383316	0.00189951
7938133	DNHD1L	yes	AK125885	-1.10609	0.00199739	0.00189951
7942315	LRTOMT	yes	NM_145309	-1.12395	0.00443154	0.00189951
7945371	IFITM3	yes	NM_021034	-1.2435	0.00830916	0.00189951
7945902	NUP98	yes	NM_016320	-1.03227	0.00363465	0.00189951
7946001	OR52R1	yes	NM_001005177	1.28302	0.00141135	0.355644
7950469		no	---	-1.23445	0.000379741	0.00189951
7951008	TAF1D	yes	NM_024116	1.11635	0.00261881	0.355644
7954697		no	---	1.10635	0.00913835	0.355644
7955469	SLC4A8	yes	NM_001039960	1.05218	0.00648816	0.355644
7956261	RBMS2	yes	NM_002898	-1.18779	0.00550218	0.00189951
7957404	C12orf26	yes	BC029120	1.01679	0.00528736	0.355644
7958931	DTX1	yes	NM_004416	-1.09016	0.00290343	0.00189951
7964718		no	---	1.15442	0.00217107	0.355644
7964985		no	---	-1.12826	0.00678141	0.00189951
7970448	GJB6	yes	NM_001110219	-1.09334	0.00988874	0.00189951
7977497	CCNB1IP1	yes	NM_021178	1.09383	0.00591065	0.355644
7979980		no	---	1.25424	0.00891917	0.355644
7981215		no	---	1.40383	0.00147445	0.355644
7981601	IGHD	yes	BC021276	1.05538	0.00777747	0.355644
7982904	RTF1	yes	NM_015138	1.07784	0.0084726	0.355644
7984124	APH1B	yes	NM_031301	1.22625	0.00911892	0.355644
7986838	OCA2	yes	NM_000275	1.12514	0.00241977	0.355644
7988685		no	---	1.10156	0.00653778	0.355644
7988763	TNFAIP8L3	yes	NM_207381	1.13234	0.00403741	0.355644
7988833	LYSMD2	yes	NM_153374	-1.01228	0.000669473	0.00189951
7990810	MTHFS	yes	NM_006441	-1.13155	0.00234682	0.00189951
7994463	ATP2A1	yes	NM_004320	1.04928	0.00205197	0.355644
7995477		no	---	-2.11836	0.00623115	0.00189951
7997245		no	---	1.1199	0.00404928	0.355644
7998222	MRPL28	yes	NM_006428	-1.07183	0.0035082	0.00189951
8002082	GFOD2	yes	NM_030819	-1.23561	0.00831427	0.00189951
8003875	SPNS2	yes	NM_001124758	-1.07072	0.00706316	0.00189951
8004394	SPEM1	yes	NM_199339	1.17757	0.00660344	0.355644
8006181		no	---	1.21332	0.000967189	0.355644
8006679		no	---	-1.12222	0.00371644	0.00189951
8009502	KCNJ2	yes	NM_000891	-1.10048	0.00911841	0.00189951
8011322	OR1D2	yes	NM_002548	-1.25274	0.00348062	0.00189951
8011817	ZNF232	yes	NM_014519	-1.17476	0.00438973	0.00189951
8012326	ALOXE3	yes	NM_021628	1.04202	0.00514449	0.355644
8014551	AP1GBP1	yes	NM_007247	-1.02202	0.00553231	0.00189951
8015016	TNS4	yes	NM_032865	1.1693	0.00327036	0.355644
8015376	KRT16	yes	NM_005557	-1.0595	0.00774685	0.00189951
8016600	TAC4	yes	NM_170685	1.08156	0.00304226	0.355644
8016718	CHAD	yes	NM_001267	-1.09296	0.00143013	0.00189951
8022043		no	---	1.093	0.00199149	0.355644
8023152	TCEB3CL	yes	NM_001100817	-1.07999	0.00291033	0.00189951
8024467	TMPRSS9	yes	NM_182973	-1.07474	0.0079719	0.00189951
8030563	SIGLEC16	yes	NR_002825	-1.53269	0.00761194	0.00189951
8030844		no	---	-1.13162	0.00830594	0.00189951
8030972	VN1R2	yes	NM_173856	1.3037	0.00213603	0.355644
8032127	C19orf22	yes	NM_138774	-1.08836	0.00610355	0.00189951
8039698	ZNF418	yes	NM_133460	1.11292	0.00106624	0.355644
8043032		no	---	-1.05011	0.00469324	0.00189951
8043320	LOC400965	yes	AK098018	-1.36939	0.00406575	0.00189951
8055697	RBM43	yes	NM_198557	1.21893	0.0073297	0.355644
8059838	HJURP	yes	NM_018410	1.05102	0.000875458	0.355644
8066598	ACOT8	yes	NM_005469	-1.11425	0.00824576	0.00189951
8067125	BCAS1	yes	NM_003657	1.31204	0.00383937	0.355644
8067242	ANKRD60	yes	ENST00000371167	1.0343	0.0034103	0.355644
8072124	CRYBA4	yes	NM_001886	1.07143	0.000903465	0.355644
8074261	BID	yes	NM_197966	-1.03811	0.000709962	0.00189951
8075529	PISD	yes	NM_014338	-1.04268	0.00947119	0.00189951
8078435	TRIM71	yes	NM_001039111	-1.11532	0.00925969	0.00189951
8088369	FAM116A	yes	ENST00000394599	1.22837	0.0023695	0.355644
8090070	ADCY5	yes	NM_183357	-1.06173	0.0039289	0.00189951
8090803	RAB6B	yes	NM_016577	1.09859	0.00684132	0.355644
8091188		no	---	-1.19215	0.00486619	0.00189951
8092348	LAMP3	yes	NM_014398	1.25949	0.00507966	0.355644
8098723		no	---	-1.26933	0.00544729	0.00189951
8098769	MFSD7	yes	NM_032219	1.05095	0.00727891	0.355644
8098870	SPON2	yes	NM_012445	-1.07893	0.00108922	0.00189951
8101207	ANKRD56	yes	BC137241	-1.21179	0.00837222	0.00189951
8102024	UBE2D3	yes	NM_181886	1.0739	0.00281627	0.355644
8105189		no	---	1.11329	0.000871904	0.355644
8107208	FER	yes	NM_005246	1.08932	0.00107593	0.355644
8109236	SLC6A7	yes	NM_014228	1.13363	0.00669149	0.355644
8117034	GMPR	yes	NM_006877	1.19765	0.00369792	0.355644
8118622	HSD17B8	yes	NM_014234	-1.17692	0.00418261	0.00189951
8121596	FAM26F	yes	AF086130	-1.07364	0.00678939	0.00189951
8121601	FAM26E	yes	NM_153711	-1.20324	0.00931612	0.00189951
8131917		no	---	-1.24114	0.00101633	0.00189951
8137464		no	---	1.0182	0.00144825	0.355644
8139015		no	---	-1.06133	0.00412796	0.00189951
8140909	ERVWE1	yes	NM_014590	1.17171	0.00650226	0.355644
8144361	MCPH1	yes	NM_024596	1.03888	0.00347764	0.355644
8146328		no	---	-1.43868	0.00606493	0.00189951
8146480		no	---	-1.06528	0.00631979	0.00189951
8148435	WISP1	yes	NM_003882	1.22049	0.000605224	0.355644
8149399	LONRF1	yes	NM_152271	-1.11105	0.00441442	0.00189951
8149646	NUDT18	yes	NM_024815	1.09401	0.00308186	0.355644
8149898	STMN4	yes	NM_030795	-1.15047	0.00252641	0.00189951
8149942	CCDC25	yes	NM_018246	1.06434	0.00459268	0.355644
8150428	SFRP1	yes	NM_003012	1.11568	0.000175424	0.355644
8153021	ST3GAL1	yes	NM_003033	-1.19747	0.00280267	0.00189951
8155250	GRHPR	yes	NM_012203	-1.11761	0.00908031	0.00189951
8158167	LCN2	yes	NM_005564	1.07194	0.00038469	0.355644
8158627	FREQ	yes	NM_014286	1.17688	0.000986889	0.355644
8159476	TRAF2	yes	NM_021138	-1.15645	8.6863e-05	0.00189951
8159815	CBWD1	yes	NM_018491	1.03468	0.00388696	0.355644
8162247		no	---	1.20023	0.00901556	0.355644
8163678	ASTN2	yes	NM_198186	1.07566	0.00606174	0.355644
8165024	C9orf116	yes	NM_001048265	1.28242	0.0086421	0.355644
8165255		no	---	-1.09591	0.00922166	0.00189951
8165285	LCN8	yes	NM_178469	1.11482	0.00256338	0.355644
8169920	RBMX2	yes	NM_016024	1.14455	0.00331084	0.355644
8173609	LOC728748	yes	XR_037583	-1.31556	0.000275729	0.00189951
8175685	MAGEA5	yes	NM_021049	1.30668	0.00871775	0.355644
8178234	HSD17B8	yes	NM_014234	-1.17692	0.00418261	0.00189951
8179534	HSD17B8	yes	NM_014234	-1.17692	0.00418261	0.00189951
