# Supplementary material for: Comparative genomic analyses identify common molecular pathways modulated upon exposure to low doses of arsenic and cadmium
Source: BMC Genomics. 2011 Apr 1;12:173. doi: 10.1186/1471-2164-12-173 (PMC3082247; doi:10.1186/1471-2164-12-173)
Supplement: Additional file 3 — Gene products in networks. Additional File 3 lists all of the proteins contained within the arsenic and cadmium-induced interactomes. Each protein is listed as either directly altered resulting from arsenic or cadmium exposure or associated with the directly altered transcripts. Also, proteins that are cancer-related are identified. [file 1471-2164-12-173-S3.XLSX]

## Sheet: Table3_NetworkProteins
Additional File 3: Gene products in networks
Protein	Arsenic Directly Modulated?	Associated with As-Modulated Transcripts?	Cadmium Directly Modulated?	Associated with Cd-Modulated Transcripts?	Cancer Related?
ACSL1	Yes (up regulated)
ACOT8			Yes (down regulated)
ADCY5			Yes (down regulated)
ADCY6				Yes
AFAP1L2			Yes (down regulated)		Yes
AGT		Yes
Akt		Yes		Yes
ALB				Yes
ALDH1L1	Yes (up regulated)
ALOXE3			Yes (up regulated)
Alpha catenin				Yes
ANKRD13A	Yes (down regulated)
AP1G1				Yes
AP1GBP1			Yes (down regulated)
APH1A (includes EG:51107)				Yes
APH1B			Yes (up regulated)
APIP				Yes
ARRB1				Yes
ASTN2 (includes EG:23245)			Yes (up regulated)
ATP2A1			Yes (up regulated)		Yes
BCAS1			Yes (up regulated)
beta-estradiol				Yes
BID			Yes (down regulated)		Yes
BIK				Yes
BIRC3				Yes
C1ORF85			Yes (down regulated)
C1ORF123	Yes (up regulated)
CAPN1				Yes
CASP12 (includes EG:12364)				Yes
CBARA1			Yes (up regulated)
CCDC25			Yes (up regulated)
CCNB1IP1			Yes (up regulated)
CD151			Yes (down regulated)		Yes
CDC2				Yes
CEP97	Yes (up regulated)
CHAD (includes EG:1101)			Yes (down regulated)
CNP				Yes
CNR2	Yes (down regulated)
CP110		Yes
CSNK2A1		Yes
CTLA4				Yes
CTSS		Yes
CYB5RL			Yes (down regulated)
DLGAP4	Yes (up regulated)
DLGAP5				Yes
DNAJB5	Yes (up regulated)
DPM2		Yes
DR1	Yes (up regulated)
DRD5				Yes
DSPP		Yes
DTX1			Yes (down regulated)
DTX2				Yes
DUT (includes EG:1854)				Yes
EDAR				Yes
EGFR				Yes
EIF2C2	Yes (up regulated)
ENTPD1		Yes
ERVWE1			Yes (up regulated)		Yes
F7				Yes
FAM86A	Yes (up regulated)
FER (includes EG:2241)			Yes (up regulated)		Yes
FREQ			Yes (up regulated)
FURIN		Yes
G3BP2	Yes (up regulated)
G-protein gamma				Yes
GADD45				Yes
GADD45A			Yes (up regulated)		Yes
GDI1				Yes
GFOD2			Yes (down regulated)
GGA1				Yes
GJB2				Yes
GJB6			Yes (down regulated)
GNMT				Yes
GRHPR			Yes (down regulated)
GTF2B		Yes
HCK				Yes
HES1	Yes (up regulated)				Yes
HJURP			Yes (up regulated)		Yes
HNF4A		Yes		Yes
HSD17B8			Yes (down regulated)
Hsp90		Yes
IFIT3		Yes
IFIT5		Yes
IFITM3			Yes (down regulated)
IFNG		Yes		Yes
IGF1				Yes
IL1RN	Yes (down regulated)				Yes
IL32		Yes
IPO8		Yes
IREB2				Yes
ITGB1				Yes
ITPK1				Yes
Jnk				Yes
KCND2				Yes
KCNJ2			Yes (down regulated)
KCNJ4				Yes
KIAA1219	Yes (up regulated)
KRT16			Yes (down regulated)		Yes
KRT6A	Yes (up regulated)
LAMP3		Yes	Yes (up regulated)
LCN2			Yes (up regulated)		Yes
LCN8			Yes (up regulated)
LGALS9		Yes
LIN28		Yes	Yes (up regulated)		Yes
LIN7C				Yes
LONRF1			Yes (down regulated)
LRP11	Yes (down regulated)
LYSMD2			Yes (down regulated)
MAP3K3		Yes
MAP3K5 (includes EG:293015)				Yes
MAP4K2				Yes
MAPK1		Yes		Yes
MAPK3				Yes
MAPK8IP3	Yes (down regulated)				Yes
MDM2		Yes
MED18			Yes (down regulated)
METTL1	Yes (up regulated)
MEX3B	Yes (down regulated)
MIR18A		Yes		Yes
MIR197				Yes
MIR204				Yes
MIRN202				Yes
MIR205		Yes
MIR24-1		Yes
MIRN298 (includes EG:723832)				Yes
MIRN343				Yes
MOBKL1A	Yes (up regulated)
MRPL18	Yes (up regulated)
MRPL28			Yes (down regulated)
MST1		Yes
MTHFS			Yes (down regulated)
MTPN				Yes
MYC				Yes
MYCBP2				Yes
NAMPT				Yes
NCKAP1L	Yes (up regulated)
NCSTN				Yes
NDUFA4		Yes
NDUFA7		Yes
NEK2				Yes
NFE2L2		Yes
NFkB (complex)				Yes
NOLC1	Yes (up regulated)
NR3C1				Yes
NRG4	Yes (down regulated)
NUDT18			Yes (up regulated)
NUP98			Yes (down regulated)
OAS2		Yes
OAS3 (includes EG:4940)		Yes
OASL		Yes
OLIG2		Yes		Yes
ONECUT1		Yes
OR2B11			Yes (down regulated)
ORM1		Yes
ORM2		Yes
Oxidoreductase				Yes
P38 MAPK				Yes
PEG3				Yes
PGRMC1	Yes (up regulated)
PI3K				Yes
PIGA		Yes
PIGC		Yes
PIGH	Yes (up regulated)
PIGO	Yes (up regulated)
PIGP		Yes
PIGQ		Yes
PIGY (includes EG:84992)		Yes
PISD			Yes (down regulated)
PKC ALPHA/BETA		Yes
PLA2G12B			Yes (up regulated)
PLA2G6		Yes
PLAA		Yes
PLN				Yes
PNKP		Yes
POLB				Yes
prostaglandin E2				Yes
PSME3				Yes
RAB6B			Yes (up regulated)
RALB		Yes
RAP1GAP (includes EG:5909)		Yes
RARRES1		Yes
RBMS2			Yes (down regulated)
RBP4			Yes (down regulated)		Yes
RBX1 (includes EG:9978)				Yes
retinoic acid		Yes
RGL4	Yes (up regulated)				Yes
RIPK4				Yes
RNA polymerase II		Yes
RNASEL			Yes (down regulated)		Yes
RNF11		Yes
RNF126				Yes
RPS24 (includes EG:6229)			Yes (up regulated)
RPS27		Yes
RTF1			Yes (up regulated)
RUVBL2		Yes
S100A2			Yes (down regulated)		Yes
SCAMP1				Yes
SERPINB8	Yes (up regulated)
SFRP1			Yes (up regulated)		Yes
SLC25A3		Yes
SLC25A5		Yes
SLC27A1		Yes
SLC2A4				Yes
SRC		Yes		Yes
ST3GAL1			Yes (down regulated)		Yes
STARD10	Yes (up regulated)
STARD9	Yes (down regulated)
STK38L (includes EG:23012)		Yes
STMN4			Yes (down regulated)
TAC4			Yes (up regulated)
TACR1				Yes
TAF1D			Yes (up regulated)
TAOK3				Yes
TCOF1				Yes
testosterone				Yes
TGFB1		Yes
thromboxane B2		Yes
TIFA				Yes
TINAGL1			Yes (down regulated)
TMED9				Yes
TMSB10	Yes (up regulated)
TNAP				Yes
TNF		Yes
Tnf receptor				Yes
TNFRSF11A				Yes
TNFRSF12A				Yes
TNFRSF18				Yes
TNFRSF19				Yes
TNFRSF1A		Yes
TNFSF11				Yes
TNS4			Yes (up regulated)
TP53				Yes
TRAF				Yes
TRAF1-TRAF2-TRAF3				Yes
TRAF2			Yes (down regulated)		Yes
TRAF3IP2				Yes
TRAF6		Yes		Yes
TRAIP				Yes
TRIM22		Yes
TRIP6				Yes
TRPC4AP				Yes
TTC4			Yes (down regulated)
TUBB4				Yes
TXNDC17				Yes
UBC		Yes
UBD		Yes
UBE2				Yes
UBE2D3		Yes	Yes (up regulated)
UBE2L3				Yes
UBE2N				Yes
UBE2V1				Yes
UBL4A	Yes (up regulated)
VCL				Yes
VHL				Yes
WISP1			Yes (up regulated)		Yes
ZBTB43				Yes
ZNF232			Yes (down regulated)
ZNF624	Yes (down regulated)
ZRANB1			Yes (up regulated)
