# Supplementary material for: Comparative genomic analyses identify common molecular pathways modulated upon exposure to low doses of arsenic and cadmium
Source: BMC Genomics. 2011 Apr 1;12:173. doi: 10.1186/1471-2164-12-173 (PMC3082247; doi:10.1186/1471-2164-12-173)
Supplement: Additional file 5 — Genes with enriched transcription factor binding sites. Metal-modulated genes and their predicted transcription factors are listed. [file 1471-2164-12-173-S5.XLSX]

## Sheet: Table1_AsProbeSets
Additional File 5: Genes with enriched transcription factor binding sites
Gene Symbol	Gene Name	Transcription Factor(s) Predicted to Regulate Gene	Transcription Factor(s) TRANSFAC Accession Number
CHAD	chondroadherin	Sp1, ZF5	M00196, M00716
DR1	down-regulator of transcription 1, TBP-binding (negative cofactor 2)	E2F	M00803
DTX1	deltex homolog 1 (Drosophila)	Sp1, ZF5	M00196, M00716
G3BP2	GTPase activating protein (SH3 domain) binding protein 2	E2F	M00803
HSD17B8	hydroxysteroid (17-beta) dehydrogenase 8	Sp1	M00196
KRT16	keratin 16	Sp1	M00196
LRP11	low density lipoprotein receptor-related protein 11	RBP-Jkappa	M01111
METTL1	methyltransferase like 1	E2F	M00803
NRG4	neuregulin 4	Oct-1	M00138
PGRMC1	progesterone receptor membrane component 1	E2F	M00803
ST3GAL1	ST3 beta-galactoside alpha-2,3-sialyltransferase 1	Sp1, ZF5	M00196, M00716
TINAGL1	tubulointerstitial nephritis antigen-like 1	Sp1, ZF5	M00196, M00716
TMSB10	thymosin beta 10	E2F	M00803
